# Supplementary material for: Influence of learning styles on student performance in self-instructional courses
Source: PLoS One. 2023 Jul 27;18(7):e0289036. doi: 10.1371/journal.pone.0289036 (PMC10374043; doi:10.1371/journal.pone.0289036)
Supplement: S1 Data — (ZIP) [file pone.0289036.s001.zip]

Archive with 2 entries (1 files):
- lrng-styles-dataset-main/
- lrng-styles-dataset-main/student_data.csv
