# Supplementary material for: Influence of learning styles on student performance in self-instructional courses
Source: PLoS One. 2023 Jul 27;18(7):e0289036. doi: 10.1371/journal.pone.0289036 (PMC10374043; doi:10.1371/journal.pone.0289036)
Supplement: S1 Data — (ZIP) [file pone.0289036.s001.zip › lrng-styles-dataset-main/student_data.csv]

	encoded_email	percentage	activist	reflector	theorist	pragmatist	activist_level	reflector_level	theorist_level	pragmatist_level	grade	nivel_ativista	nivel_refletor	nivel_teorico	nivel_pragmatico
0	19df648028f987b9c89787869f6107c78f3b5c19bf3a07c178969c042a43b3c3	100	6	20	16	14	1	4	4	2	70	Baixa	Muito Alta	Muito Alta	Moderada
1	1ec35a59479078443776b8795dc2eacc13dad628bb885ec962e7eda695424035	100	17	16	11	16	4	3	2	3	80	Muito Alta	Alta	Moderada	Alta
2	382200da53baffb757d34ce84eb1dd3d370db7a365fa598042bfa8addccb90f2	100	3	20	19	14	0	4	4	2	50	Muito Baixa	Muito Alta	Muito Alta	Moderada
3	9d16867f38fd7135ffedcfb6d80025f14c65a8f6c26963161749712c71c586f4	100	20	20	20	20	4	4	4	4	70	Muito Alta	Muito Alta	Muito Alta	Muito Alta
4	17cd6f74e77e97cd814d219c6bc120397ba1aa8ede5bc39cf54568e4aaba6be9	100	0	17	20	13	0	3	4	2	100	Muito Baixa	Alta	Muito Alta	Moderada
5	eb3553fa31499ec6b6f7ccd8bd2a2d3375d83eba1811ed653d63c18a84d9a117	100	1	16	14	13	0	3	3	2	90	Muito Baixa	Alta	Alta	Moderada
6	4437cac8828abfaf4550bd81a559a141de3235ad14fb7d788658069f0fd6880e	100	5	16	19	17	1	3	4	4	90	Baixa	Alta	Muito Alta	Muito Alta
7	b4be1bdce5ac2d5f5d6a678d8201fea058aa993e4890342ce547c2475a96e218	100	4	18	12	13	1	4	2	2	80	Baixa	Muito Alta	Moderada	Moderada
8	b1cac4610db45c3fec09422d62c8dce822b4dacfb6b8358c6a04e71101f93d64	100	20	19	19	20	4	4	4	4	40	Muito Alta	Muito Alta	Muito Alta	Muito Alta
9	6d0db9ee86a5e99c6eaf424b85b83dccdf74de0cad27cf43c97a72cb4f5201df	100	13	18	16	16	4	4	4	3	90	Muito Alta	Muito Alta	Muito Alta	Alta
10	129d455f17489e7075e2da4ae408c4b0bd7b72d213553c87093e70b36a3d2e51	100	8	16	18	18	2	3	4	4	80	Moderada	Alta	Muito Alta	Muito Alta
11	50415eb1ebc1c2ffd8a0517f2deecb1b4dd08ec6dbf08c9c2788aecae06fad46	100	8	16	15	15	2	3	3	3	100	Moderada	Alta	Alta	Alta
12	7e650da9c569568ea96f7cfc99b7490c5de110eb8d17dceef0b81d7a648cc807	100	7	19	16	10	2	4	4	1	90	Moderada	Muito Alta	Muito Alta	Baixa
13	79fcd832a2fc0534a2d6f5360a7b97e66a29328b938c3cde527a713f7ed81af7	100	9	17	17	17	2	3	4	4	60	Moderada	Alta	Muito Alta	Muito Alta
14	3c211a58fb3bc002ec64f529e666745f630e6cfcbf24287eeb4c5187df047734	100	2	20	19	16	0	4	4	3	80	Muito Baixa	Muito Alta	Muito Alta	Alta
15	c4f27f0ffe40b8f0a182d2f509a8405fcfc2d63a7e13f16ead54fe4bb0920487	100	7	13	17	19	2	2	4	4	90	Moderada	Moderada	Muito Alta	Muito Alta
16	973ae88b894f3e69c00ca37c7b65808b567253174f48a819f029329855008141	100	6	15	16	12	1	3	4	2	70	Baixa	Alta	Muito Alta	Moderada
17	aa2ff3d6c8c1318a9767dbc2b78dd8a8ff8246bce8a97095678208614bf3d4f3	100	10	12	14	7	2	2	3	0	80	Moderada	Moderada	Alta	Muito Baixa
18	271b931f202affa68aa1ef150e5556889aed3c8bf79dba6cc8914aab883b0050	100	9	17	14	14	2	3	3	2	90	Moderada	Alta	Alta	Moderada
19	0324a73d0945bc24f3041d30c59c3cfd6bf45335f12a86cbadeaa6a3a763bc23	100	8	12	11	9	2	2	2	1	80	Moderada	Moderada	Moderada	Baixa
20	405f17be1db62dd15739a2b0e5d090a5bf59c6d31f8c6f8f94bab5568d984369	100	14	14	12	13	4	2	2	2	80	Muito Alta	Moderada	Moderada	Moderada
21	4a9147bc878cfb03db8113691896e913c3bcdc027d73a46bcd29e669dd07fdbe	100	6	17	16	13	1	3	4	2	90	Baixa	Alta	Muito Alta	Moderada
22	d2c6babeebd26a44b15f41acf1a4393ff849659039acae73380a7656a7bcfb18	100	6	18	16	12	1	4	4	2	80	Baixa	Muito Alta	Muito Alta	Moderada
23	89a6bd5d4f8949cf61f8c41825e579c06c0661f329ae6b1f27d2033a99d0bd14	100	3	18	18	12	0	4	4	2	80	Muito Baixa	Muito Alta	Muito Alta	Moderada
24	fe5acfc843142630c53ee56d3b686b23f9320c9f950605a52acff76c16cb65f4	100	10	14	15	10	2	2	3	1	80	Moderada	Moderada	Alta	Baixa
25	9aa0b26309d21f349074a319853dce1b5ef3c3c1070637262a7bfda529393daa	100	9	20	18	15	2	4	4	3	90	Moderada	Muito Alta	Muito Alta	Alta
26	1883899d243c41de5aeed54e8d8afd2f7cb4704d59ca672d498f3930559656bd	100	10	17	13	13	2	3	2	2	70	Moderada	Alta	Moderada	Moderada
27	1e4da894f476e66f4428b7ffc027e510f10aeb2ce65d50eb02dfcabcdc19fca9	100	3	19	14	7	0	4	3	0	90	Muito Baixa	Muito Alta	Alta	Muito Baixa
28	da5c9b9a08c90d9b3337a12a45f441f943919cb121541189d9e3b0a83541bee6	100	10	18	17	15	2	4	4	3	100	Moderada	Muito Alta	Muito Alta	Alta
29	84a31a3740747b8b9a066d5e9707c4a5211809ca26d0c26f0b0ad45dbb2306b4	100	8	17	13	9	2	3	2	1	70	Moderada	Alta	Moderada	Baixa
30	cb631840def82884c9a5934f64121950215cbb428d8e2bc05d77892008ecb2c2	100	7	18	18	9	2	4	4	1	90	Moderada	Muito Alta	Muito Alta	Baixa
31	eeef54ccd94c19781c5b71057126b14066365f754e78388e25ed514c1907fb31	100	7	18	18	13	2	4	4	2	100	Moderada	Muito Alta	Muito Alta	Moderada
32	0871a576064adff855995696a14b6ba5c890a1b0633eb6b05c5e205daeaefe4e	100	15	16	9	14	4	3	1	2	80	Muito Alta	Alta	Baixa	Moderada
33	5bb3b6d86acba642416cc569619990c594a866d143357998c4eb517ad8a4f3ea	100	6	20	9	12	1	4	1	2	90	Baixa	Muito Alta	Baixa	Moderada
34	6f0ea990cf046371b190fd7398a9c5af123cb5ccbaacdbc76f8f8a5bd8214c22	100	6	17	17	13	1	3	4	2	90	Baixa	Alta	Muito Alta	Moderada
35	6c6eeef1c4c83bef04dc2bf3881edbdde412e9e55d5a350ac79b76c1ce3dc546	100	7	16	13	14	2	3	2	2	80	Moderada	Alta	Moderada	Moderada
36	2318e89c9db1d9764d5a4510c4d07cd4ca7df51afdfcd28e1824a71d7d6065d4	100	9	16	12	14	2	3	2	2	80	Moderada	Alta	Moderada	Moderada
37	df3e93defc88b5ecf03fea8e1eff02763b73568f5f39a7a577088e617347a154	100	2	16	20	10	0	3	4	1	60	Muito Baixa	Alta	Muito Alta	Baixa
38	b35cdbabedfdec16e751b4c8eafaac54189a06f8b223919de1d2817520e946a4	100	12	16	13	16	3	3	2	3	60	Alta	Alta	Moderada	Alta
39	2907f9dfa235f4a156735fd67c4eb06e5b7c8e22563a6d712e2bf57cbbe6aa19	100	10	14	6	11	2	2	0	1	80	Moderada	Moderada	Muito Baixa	Baixa
40	1549a644d34a9b94a509abfdaa829ed5e36263b712907cc8b37969438cb65c62	100	7	19	14	12	2	4	3	2	80	Moderada	Muito Alta	Alta	Moderada
41	d2f2aac5c2ac2e692524b050b8db09569e303f8ec29f0c57331e8e529613cca0	100	12	10	12	12	3	1	2	2	80	Alta	Baixa	Moderada	Moderada
42	2d373b97ea2624830e6a835112394273a255d70ad0b23a59d805a74b0e9a0ac6	100	7	18	14	10	2	4	3	1	70	Moderada	Muito Alta	Alta	Baixa
43	9bdf9c14f6702f59dfa654059696ac70363f1afe94d5b3c5b367841a2ec3a786	100	13	17	13	18	4	3	2	4	80	Muito Alta	Alta	Moderada	Muito Alta
44	c4c107fcd0600a88ba0554ba98523e59eb8c6de7911f47f447009f0f9f21f3ef	100	20	20	20	20	4	4	4	4	70	Muito Alta	Muito Alta	Muito Alta	Muito Alta
45	07382776d1e74dfa3815a8aa9e0e9801b6fddfc034349d8353bd8a15520646b7	100	3	15	17	14	0	3	4	2	90	Muito Baixa	Alta	Muito Alta	Moderada
46	e63ab9c256363e6285c1183fae3d5993f03ba96390f7a622d19f0456d96b4148	100	9	19	14	12	2	4	3	2	100	Moderada	Muito Alta	Alta	Moderada
47	089814cb116279175003c9fff6e2b3ad00602e4feca25d53460e72b36fb4eeff	100	6	16	6	8	1	3	0	0	70	Baixa	Alta	Muito Baixa	Muito Baixa
48	31e056af1d846d2a20533808e12527c3691c126756e89a484b31fd2e92de5340	100	8	17	13	11	2	3	2	1	80	Moderada	Alta	Moderada	Baixa
49	f041f6e8cfe95f3140977dd766235174d8608c45edde9af321758ccbbffc6604	100	6	19	19	15	1	4	4	3	100	Baixa	Muito Alta	Muito Alta	Alta
50	17fc0328bd43675d45c78fb55e0e1f93b6d80b884b27cef99ea0e700eeef6cfc	100	7	16	19	15	2	3	4	3	20	Moderada	Alta	Muito Alta	Alta
51	b15bd78b3bdedc92e2c61f46e893e9d5cd0a8ab4feea54900e479c590042b639	100	12	18	13	12	3	4	2	2	70	Alta	Muito Alta	Moderada	Moderada
52	930474fcf471368147c7ff2ad5023eb7a3d7e569e86cc3989e1e7c0838ee3750	100	7	16	16	14	2	3	4	2	40	Moderada	Alta	Muito Alta	Moderada
53	ebfa943c33547449e1470e043d7e792bc501848bebea41beb1659bf5b8d92bdd	100	9	15	13	12	2	3	2	2	100	Moderada	Alta	Moderada	Moderada
54	f3fafefa721032f80dd78f7f470d409c956418a596d4764fb462665d823ce8e9	100	10	14	15	14	2	2	3	2	90	Moderada	Moderada	Alta	Moderada
55	c1c85c8a102e95474af18212e24263381443aa3817f1d9dfb1e3cd6eb7e807a2	100	3	18	16	10	0	4	4	1	90	Muito Baixa	Muito Alta	Muito Alta	Baixa
56	55ad85054d77a9b7c631504dff11dd4bc884ac831d943af088b71937e5082955	100	2	15	13	13	0	3	2	2	30	Muito Baixa	Alta	Moderada	Moderada
57	9b0d534e59a0296f637625c7835985e6b6f2cb65bf06e047bd8dc9ccfa3b19e7	100	5	18	15	8	1	4	3	0	90	Baixa	Muito Alta	Alta	Muito Baixa
58	1dd320c959af19b27cb8aaf07bdf79f10f38bfb66424ad7414b76e3a470e17c7	100	11	10	11	14	3	1	2	2	70	Alta	Baixa	Moderada	Moderada
59	21cbeabc615eb52e47309fa0f5ad7df4fe49de637c7044a1f1ee12de9a72bf42	100	8	12	15	15	2	2	3	3	90	Moderada	Moderada	Alta	Alta
60	6ba4dbe33f794f9bd78a860595e4dd1e2b0eca534632f88f85a3e4dd36cea326	100	18	18	19	20	4	4	4	4	40	Muito Alta	Muito Alta	Muito Alta	Muito Alta
61	e7b8371b2a26a6dc526e832312de9fc9e8e49be3d24649cae7a003a60d6b4dbf	100	11	19	15	16	3	4	3	3	70	Alta	Muito Alta	Alta	Alta
62	a20e6a4919c350aba20351e4cc548246a6add2f0afd38d48a03efe9fb5c4d626	100	10	16	17	16	2	3	4	3	90	Moderada	Alta	Muito Alta	Alta
63	741a324631bfa15fae3edfd8f7acba4a8a6e4f0ded966d475123c7e24fc3880a	100	20	17	20	20	4	3	4	4	90	Muito Alta	Alta	Muito Alta	Muito Alta
64	217bfbe4580b23ec9ea65a6730c0187466c46c77a6d95c1c400961f138910405	100	3	15	14	11	0	3	3	1	70	Muito Baixa	Alta	Alta	Baixa
65	a2480aee9d5bbefb907ee7a3cbc9a6af6f9d2984179a1735fdb1d4239849d8a0	100	10	10	15	13	2	1	3	2	70	Moderada	Baixa	Alta	Moderada
66	5ac7c46762600fc8a84168b4eafa72972ab0c46bacdcd7a2bbf7a9e2e471dbea	100	4	19	19	16	1	4	4	3	90	Baixa	Muito Alta	Muito Alta	Alta
67	c178e4a4bd805c9483b542604a3377f64f19f52d3258c10905723ecd4ffefef8	100	6	18	17	13	1	4	4	2	80	Baixa	Muito Alta	Muito Alta	Moderada
68	af2a4980cb6dbf663a500a9bfecf2fdee2b61a7d80ad982226232021294d30a3	100	11	19	15	13	3	4	3	2	70	Alta	Muito Alta	Alta	Moderada
69	f629cfbff39004ec7a75dca481f9e7a0498657eb3fd430707ee2a741852222eb	100	8	20	12	14	2	4	2	2	100	Moderada	Muito Alta	Moderada	Moderada
70	0505096217b3514324de37d45e187b1927244e122ff915283659507140093a31	100	13	12	12	13	4	2	2	2	60	Muito Alta	Moderada	Moderada	Moderada
71	ded4379f7f20274d8fddff8329b8941e93d2351c400d2905143e90639e20134e	100	11	11	8	9	3	1	1	1	90	Alta	Baixa	Baixa	Baixa
72	0458a725ac8232520afaed9784c76e2e1b94da0309c684e579f67cffccd6e4e6	100	11	19	17	18	3	4	4	4	30	Alta	Muito Alta	Muito Alta	Muito Alta
73	32d650b568aab428b823729a60f7d8de3c2376413ec42df642e7c084048bc40e	100	4	14	7	10	1	2	0	1	70	Baixa	Moderada	Muito Baixa	Baixa
74	f8a923c40e377d21a6a33670598673434bc2ffe596ae0baea3bcc40ac3595621	100	9	17	12	14	2	3	2	2	90	Moderada	Alta	Moderada	Moderada
75	6d033cac93f951be1701fc8d2579b52786f78e26872e2f2c32333ec638a5127f	100	9	14	13	13	2	2	2	2	90	Moderada	Moderada	Moderada	Moderada
76	673f7303431123e30405d993dae81455f1787d86e1766e9e004025d0bf0ca6da	100	6	16	13	10	1	3	2	1	60	Baixa	Alta	Moderada	Baixa
77	c3f2195b515d4520a3117eec4bcf9778fa91cecf3a901508c2f96f7ca7cb94dd	100	7	16	8	11	2	3	1	1	80	Moderada	Alta	Baixa	Baixa
78	763685fe0204dbc479430816a4331c05669df77316cc133d9145ee5f03dae45c	100	12	18	12	13	3	4	2	2	40	Alta	Muito Alta	Moderada	Moderada
79	42e43b69b8e6192335a5ad1ffc56d3bc6e5feb2425cecd35fdd6f4f0730e7b9c	100	15	15	5	6	4	3	0	0	70	Muito Alta	Alta	Muito Baixa	Muito Baixa
80	e0d9dd8c8fe41b565ec046d0c615ced60f5cc775f8b7e575b568c82b4de391c3	100	12	7	15	15	3	0	3	3	100	Alta	Muito Baixa	Alta	Alta
81	003bad54fb6dffe972222c93bc4e0c479a204e4cc73bc908313545f8c1936848	100	8	18	12	13	2	4	2	2	80	Moderada	Muito Alta	Moderada	Moderada
82	d1fa532026c2e07eea77cbef4f29d675a34a27ad5488d96b83b6dc9c46f058c3	100	6	16	15	14	1	3	3	2	90	Baixa	Alta	Alta	Moderada
83	156ee23c8e7882717a0856d9edb96083863f3ba912ebf7d42a38a849f08f660e	100	18	6	11	18	4	0	2	4	100	Muito Alta	Muito Baixa	Moderada	Muito Alta
84	e9209574ca82d0123377051590b3e0592f60ff819c8d31696adb0ead71d482a1	100	9	17	17	17	2	3	4	4	70	Moderada	Alta	Muito Alta	Muito Alta
85	20e97cc679bbf0e68a5f0995c652ddafa7ab138291e06fb70fba29156620b0a5	100	2	17	18	19	0	3	4	4	70	Muito Baixa	Alta	Muito Alta	Muito Alta
86	62d84ef7ae7ec0d6f70d6e18dc213aa0080979a9ab2b838519afaddea1bd2653	100	1	18	11	6	0	4	2	0	80	Muito Baixa	Muito Alta	Moderada	Muito Baixa
87	6fccba91d024ceb8566e3d2547af1c3879b8c9ff5f8f91c3552a15d5fed18b32	100	9	19	13	15	2	4	2	3	60	Moderada	Muito Alta	Moderada	Alta
88	d23c869683b3b8333480378bd20d1e25aae9fb340d8cb10c07f102dfc2dcbda5	100	9	10	11	10	2	1	2	1	80	Moderada	Baixa	Moderada	Baixa
89	6f7782cd7f20e4facf4e7ba6975044479f6f8c7e98e57e3f6f1fcb6b78254c6e	100	5	17	14	16	1	3	3	3	60	Baixa	Alta	Alta	Alta
90	d735aa062d8b4b408118fce8fe8253db161b738c6cc8fd8e6f6f739a81de548a	100	7	13	15	15	2	2	3	3	80	Moderada	Moderada	Alta	Alta
91	bf2077d0f5c7a5bb8983f0dfac310eb1dc8a5bae1e3336facb6a028819168a08	100	7	16	16	14	2	3	4	2	70	Moderada	Alta	Muito Alta	Moderada
92	bd8ad7e7dfead0be01c4a63765d9e7b4af345a02ee409acf7d3742afbec8ced8	100	15	19	16	15	4	4	4	3	70	Muito Alta	Muito Alta	Muito Alta	Alta
93	f6244b698bd039d127a6eda71e6533490a3a2f30c1c6dfbb6ea0701e281e7c87	100	7	18	16	8	2	4	4	0	70	Moderada	Muito Alta	Muito Alta	Muito Baixa
94	f29c57a77f0abe92ee93bab48996f631792f83710c32b476be87592216c995ea	100	3	18	17	15	0	4	4	3	90	Muito Baixa	Muito Alta	Muito Alta	Alta
95	0246bed2afee5d962231fcbfcbb404b1698ad6dc0b8b45b2c2bc98a744a7c74f	100	5	17	15	12	1	3	3	2	90	Baixa	Alta	Alta	Moderada
96	8b82572f7d7339fbe4a35da86c1920ce7c9af0e60755e856de529139785cd6fb	100	16	17	19	18	4	3	4	4	60	Muito Alta	Alta	Muito Alta	Muito Alta
97	212fd499b8598b70da8ca304c23947f9b76327f5dd2369cee4eb131927d07170	100	6	19	18	20	1	4	4	4	70	Baixa	Muito Alta	Muito Alta	Muito Alta
98	a6d8e0e69869597d49fd9c0e3e918a0ef5e58347a8c44d632b30a25fef23d2f3	100	13	16	15	15	4	3	3	3	90	Muito Alta	Alta	Alta	Alta
99	a09f8396bc3eb253448a6c7ea89f1874734b77590d3f2873b5253ccd516fbd83	100	4	19	18	13	1	4	4	2	100	Baixa	Muito Alta	Muito Alta	Moderada
100	a5b9b1a9290c446b1ea3fbe0bf05d42bdf9b655a12f7169921e8c1ee878ea032	100	6	17	15	12	1	3	3	2	100	Baixa	Alta	Alta	Moderada
101	307abf7026bbc8f5b9fb4ab1654d13e0f4a65f767048afa3fd893124e5d54e3a	100	4	15	14	11	1	3	3	1	90	Baixa	Alta	Alta	Baixa
102	f7f696a2f300aaa89bcb20bc25d79e50baaf86a9f8e323bb5f22d372ae0cc0d3	100	12	17	15	16	3	3	3	3	40	Alta	Alta	Alta	Alta
103	70c4d5cc2d0c7480a5168282ca727698ed31f8df48f9865139f678aedcf0b009	100	6	19	19	15	1	4	4	3	70	Baixa	Muito Alta	Muito Alta	Alta
104	8b5413fe1ef3324342efd3b649d6b0b9c5238732f7b27c523082752818b0e3b4	100	8	19	13	12	2	4	2	2	80	Moderada	Muito Alta	Moderada	Moderada
105	70ac24476ec0d08fe5d42eca11691f5b36fccb7a5baaaf5cabb1309e8c6b8cd3	100	6	16	9	10	1	3	1	1	80	Baixa	Alta	Baixa	Baixa
106	7f4d64d81ee55c5e39955e4df3b44f7aad92a0cfa1c95c428c3c311d598c8455	100	8	18	14	10	2	4	3	1	50	Moderada	Muito Alta	Alta	Baixa
107	81dd395f4b7f9e90f4d4105c97f83e812e0f2f60e37b6f21dcac882a2a1cd81f	100	4	18	15	13	1	4	3	2	90	Baixa	Muito Alta	Alta	Moderada
108	442dc79869c200841a8c1a4595856090d082f3d3ecaa35521a43472a61d68d8f	100	7	13	17	15	2	2	4	3	70	Moderada	Moderada	Muito Alta	Alta
109	e0d3c80e5b584885189d185cd12147f6f13aa528e1b5edfe604554913e1454c2	100	10	19	18	13	2	4	4	2	80	Moderada	Muito Alta	Muito Alta	Moderada
110	680d9db6d6e5aa1427a64feec985791ef5949877c11b7d6ec17226b0d9bf9d07	100	6	14	13	12	1	2	2	2	70	Baixa	Moderada	Moderada	Moderada
111	fe679b71a4d235196d2263a2be17faa4b34bf41f72b938b2c7e24a6e0d0d7be1	100	12	17	12	12	3	3	2	2	100	Alta	Alta	Moderada	Moderada
112	d52ed556e4d35b6cd2ac41383980a55c8e1dcf354997af7e7a41b9d091a9cbd8	100	11	16	13	14	3	3	2	2	60	Alta	Alta	Moderada	Moderada
113	a64db349c09f3bd232c1992f35b45bfd183e13e0b6ad203d0b30e371af4a2e85	100	5	15	12	12	1	3	2	2	80	Baixa	Alta	Moderada	Moderada
114	7c7703fc7365f2ac72df24f5b617149944bdcfb6b6a6b994a3faca3025f5826a	100	11	17	6	16	3	3	0	3	80	Alta	Alta	Muito Baixa	Alta
115	31daee27fb1f178c1a8f924ae4cddc0c75de9d7cd03be16a157cbfd4fb0f4394	100	8	20	16	13	2	4	4	2	70	Moderada	Muito Alta	Muito Alta	Moderada
116	5b6a618817a75d9efededbe1a9ee79e151bcb3f4456c938250dcfb2490fa295e	100	8	13	14	3	2	2	3	0	100	Moderada	Moderada	Alta	Muito Baixa
117	b30594f1b6c3d2b023b8c028f7a29a349d8f80a98076faacde66c885648b597e	100	8	16	8	13	2	3	1	2	90	Moderada	Alta	Baixa	Moderada
118	24850293ca7d7b9c12c51e3458330542251e4d355d632f1487af947769e4fe26	100	8	14	9	12	2	2	1	2	70	Moderada	Moderada	Baixa	Moderada
119	aa15623f6d11cc34e96a750776870ec76e2e17f99b71369b927ba133be4a328e	100	8	19	14	16	2	4	3	3	70	Moderada	Muito Alta	Alta	Alta
120	010542c540adf9ce1437450204646e33b5e3e3edff837cc22bc11236721a88bf	100	11	15	14	9	3	3	3	1	100	Alta	Alta	Alta	Baixa
121	c57bb6726df63f148a00cc7ebfcefb8b99c6dc07c89c1a5e78411cdfaeaa946d	100	2	17	18	15	0	3	4	3	90	Muito Baixa	Alta	Muito Alta	Alta
